# Supplementary material for: Wrist Flexor Spasticity and Hemiplegic–Contralateral Median Nerve Latency Asymmetry After Stroke: A Bilateral Nerve Conduction and Ultrasound Study
Source: Diagnostics (Basel). 2026 Apr 3;16(7):1088. doi: 10.3390/diagnostics16071088 (PMC13073195; doi:10.3390/diagnostics16071088)
Supplement: Supplementary file 1 [file diagnostics-16-01088-s001.zip]

Archive with 1 entries (1 files):
- diagnostics-4222628-supplementary.pdf
